# Supplementary material for: Post-translational modifications of hnRNP A1 differentially modulate retroviral IRES-mediated translation initiation
Source: Nucleic Acids Res. 2020 Sep 22;48(18):10479–99. doi: 10.1093/nar/gkaa765 (PMC7544202; doi:10.1093/nar/gkaa765)
Supplement: gkaa765_Supplemental_Files [file gkaa765_supplemental_files.zip]

Archive with 2 entries (2 files):
- Barrera et al 2019_Data_vFINAL.xlsx
- Supplemental FIGURE and FIGURE LEGENDS-revised_ALDO.docx
