# Supplementary material for: Post-translational modifications of hnRNP A1 differentially modulate retroviral IRES-mediated translation initiation
Source: Nucleic Acids Res. 2020 Sep 22;48(18):10479–99. doi: 10.1093/nar/gkaa765 (PMC7544202; doi:10.1093/nar/gkaa765)
Supplement: gkaa765_Supplemental_Files [file gkaa765_supplemental_files.zip › Barrera et al 2019_Data_vFINAL.xlsx]

## Sheet: Fig 1B (WB)
	A1	/gapdh		[RC] (%)	GAPDH
scRNA	29104522	1.73773	1	100	16748610
siA1 100	12601439	0.877986	0.50525	50.525	14352660
siA1 150	6695246	0.584278	0.336231	33.6231	11459004
siA1 250	433435	0.0297637	0.0171279	1.71279	14562539

## Sheet: Fig 1C
		RLUC RT			RLUC NO RT	GAPDH RT			GAPDH NO RT	deltadeltaCt	2^-deltadeltaCt	%
		1	2	prom		1	2	prom
N1	SC	25.2	25.02	25.11	38.56	18.42	18.32	18.37	No Ct	0	1	100
	siA1 150nM	24.6	24.75	24.675	37.95	18.27	18.36	18.315	No Ct	-0.38	1.30134	130.134
N2	SC	25.45	25.59	25.52	35.23	17.96	18.25	18.105	No Ct	0	1	100
	siA1 150nM	25.62	25.89	25.755	36.41	17.71	18.28	17.995	No Ct	0.345	0.787308	78.7308
N3	SC	25.94	25.29	25.615	32.73	18.83	18.54	18.685	No Ct	0	1	100
	siA1 150nM	27.3	26.42	26.86	32.5	19.21	19.07	19.14	No Ct	0.79	0.578344	57.8344
Column B	siA1 RNA 150 nM
vs.	vs,
Column A	scRNA
Unpaired t test
P value	0.6326
P value summary	ns
Significantly different? (P < 0.05)	No
One- or two-tailed P value?	Two-tailed
t, df	t=0,5167 df=4
How big is the difference?
Mean ± SEM of column A	100,0 ± 0,0 N=3
Mean ± SEM of column B	88,90 ± 21,48 N=3
Difference between means	-11,10 ± 21,48
95% confidence interval	-70,74 to 48,54
R squared	0.06258
F test to compare variances
F,DFn, Dfd
P value
P value summary
Significantly different? (P < 0.05)

## Sheet: Fig 1D
N1	RLUC		RLUC		%
Sample 1	3241461	sc 250nM	2.55975e+06	1	100
Sample 2	1878042	siA1 100nM	991878	0.38749	38.749
Sample 3	1116621	siA1 150nM	545278	0.21302	21.302
Sample 4	867135	siA1 250nM	130972	0.0511659	5.11659
Sample 5	641223
Sample 6	449334
Sample 7	163382
Sample 8	98562
N2	RLUC		RLUC		%
Sample 1	1760431	sc 250nM	1.74823e+06	1	100
Sample 2	1736034	siA1 100nM	876969	0.501632	50.1632
Sample 3	765293	siA1 150nM	593236	0.339335	33.9335
Sample 4	988645	siA1 250nM	107568	0.0615293	6.15293
Sample 5	553762
Sample 6	632711
Sample 7	82244
Sample 8	132891
N3	RLUC		RLUC		%
Sample 1	15755309	sc 250nM	14426365	1	100
Sample 2	13097421	siA1 100nM	1.21209e+07	0.840188	84.0188
Sample 3	12274443	siA1 150nM	2908050	0.201579	20.1579
Sample 4	11967284	siA1 250nM	786578	0.0545237	5.45237
Sample 5	2794625
Sample 6	3021475
Sample 7	577525
Sample 8	995632
Number of families	1
Number of comparisons per family	3
Alpha	0.05
Dunnett's multiple comparisons test	Mean Diff,	95% CI of diff,	Significant?	Summary
scRNA 250nM vs. 100	42.36	13,25 to 71,46	Yes	**
scRNA 250nM vs. 150	74.87	45,76 to 104,0	Yes	***
scRNA 250nM vs. 250	94.43	65,32 to 123,5	Yes	****
Test details	Mean 1	Mean 2	Mean Diff,	SE of diff,	n1	n2	q	DF
scRNA 250nM vs. 100	100	57.64	42.36	10.11	3	3	4.19	8
scRNA 250nM vs. 150	100	25.13	74.87	10.11	3	3	7.407	8
scRNA 250nM vs. 250	100	5.574	94.43	10.11	3	3	9.342	8

## Sheet: Fig 2B (WB)
	A1	/gapdh		[RC] (%)	GAPDH
(-)	6852104	0.675629	1	100	10141811
A1-HA 25	7815347	0.701906	1.03889	103.889	11134468
A1-HA 50	12707146	0.992303	1.46871	146.871	12805711
A1-HA 100	15920681	1.30894	1.93736	193.736	12163054
A1-HA 250	20100309	1.34981	1.99785	199.785	14891246
A1-HA 500	24658016	1.50535	2.22808	222.808	16380205

## Sheet: Fig 2C-D
N1	FLUC	RLUC	A1-HA (ng)	FLUC		%	RLUC		%	RTA		%
Sample 1	433369	977831	0	510926	1	100	1.11236e+06	1	100	0.349608	1	100
Sample 2	588482	1246886	25	676208	1.3235	132.35	972229	0.874025	87.4025	0.612344	1.75151	175.151
Sample 3	648708	886799	50	646352	1.26506	126.506	892369	0.802231	80.2231	0.646825	1.85014	185.014
Sample 4	703709	1057659	100	980922	1.91989	191.989	1271286	1.14287	114.287	0.704512	2.01515	201.515
Sample 5	640887	958220	250	1518727	2.9725	297.25	1.97497e+06	1.77548	177.548	0.701294	2.00594	200.594
Sample 6	651818	826518	500	2538340	4.96812	496.812	2.91151e+06	2.61742	261.742	0.830872	2.37658	237.658
Sample 7	1012285	1443208
Sample 8	949560	1099364
Sample 9	1586557	1981622
Sample 10	1450897	1968317
Sample 11	2623293	3106921
Sample 12	2453387	2716106
N2	FLUC	RLUC	A1-HA (ng)	FLUC		%	RLUC		%	RTA		%
Sample 1	1787166	2818023	0	1.67647e+06	1	100	2484361	1	100	0.587838	1	100
Sample 2	1565773	2150699	25	2.08527e+06	1.24385	124.385	2.5022e+06	1.00718	100.718	0.781756	1.32988	132.988
Sample 3	2054585	2608385	50	2.18023e+06	1.30049	130.049	2403585	0.967486	96.7486	0.876565	1.49117	149.117
Sample 4	2115960	2396018	100	2694449	1.60722	160.722	2.85798e+06	1.15039	115.039	0.923493	1.571	157.1
Sample 5	2190439	2647940	250	3851278	2.29726	229.726	3.5935e+06	1.44645	144.645	1.0981	1.86803	186.803
Sample 6	2170022	2159230	500	3432108	2.04722	204.722	2.95691e+06	1.19021	119.021	1.22301	2.08051	208.051
Sample 7	2655143	2915687
Sample 8	2733755	2800278
Sample 9	3917800	3726611
Sample 10	3784756	3460382
Sample 11	3417485	2908997
Sample 12	3446731	3004816
N3	FLUC	RLUC	A1-HA (ng)	FLUC		%	RLUC		%	RTA		%
Sample 1	1179426	1085723	0	1.09122e+06	1	100	925081	1	100	1.24995	1	100
Sample 2	1003005	764439	25	1.11542e+06	1.02218	102.218	772718	0.835298	83.5298	1.64187	1.31355	131.355
Sample 3	1083800	802182	50	1.23792e+06	1.13444	113.444	805422	0.87065	87.065	1.78712	1.42975	142.975
Sample 4	1147033	743254	100	1.55538e+06	1.42537	142.537	1.06406e+06	1.15024	115.024	1.66996	1.33602	133.602
Sample 5	1095090	613349	250	2386776	2.18726	218.726	1421541	1.53667	153.667	2.01373	1.61104	161.104
Sample 6	1380751	997495	500	2822155	2.58625	258.625	1.5321e+06	1.65618	165.618	2.28223	1.82585	182.585
Sample 7	1530352	1114095
Sample 8	1580413	1014032
Sample 9	2435712	1447490
Sample 10	2337840	1395592
Sample 11	2739989	1610355
Sample 12	2904321	1453838
Number of families	2
Number of comparisons per family	15
Alpha	0.05
Tukey's multiple comparisons test	Mean Diff,	95% CI of diff,	Significant?	Summary
RLUC
(-) vs. 25	9.45	-122,2 to 141,1	No	ns
(-) vs. 50	11.99	-119,7 to 143,7	No	ns
(-) vs. 100	-14.78	-146,5 to 116,9	No	ns
(-) vs. 250	-58.62	-190,3 to 73,06	No	ns
(-) vs. 500	-82.13	-213,8 to 49,56	No	ns
25 vs. 50	2.538	-129,1 to 134,2	No	ns
25 vs. 100	-24.23	-155,9 to 107,4	No	ns
25 vs. 250	-68.07	-199,8 to 63,61	No	ns
25 vs. 500	-91.58	-223,3 to 40,11	No	ns
50 vs. 100	-26.77	-158,5 to 104,9	No	ns
50 vs. 250	-70.61	-202,3 to 61,08	No	ns
50 vs. 500	-94.11	-225,8 to 37,57	No	ns
100 vs. 250	-43.84	-175,5 to 87,85	No	ns
100 vs. 500	-67.34	-199,0 to 64,34	No	ns
250 vs. 500	-23.51	-155,2 to 108,2	No	ns
FLUC
(-) vs. 25	-19.65	-151,3 to 112,0	No	ns
(-) vs. 50	-23.33	-155,0 to 108,3	No	ns
(-) vs. 100	-65.08	-196,8 to 66,60	No	ns
(-) vs. 250	-148.6	-280,3 to -16,88	Yes	*
(-) vs. 500	-220.1	-351,7 to -88,37	Yes	***
25 vs. 50	-3.682	-135,4 to 128,0	No	ns
25 vs. 100	-45.43	-177,1 to 86,25	No	ns
25 vs. 250	-128.9	-260,6 to 2,766	No	ns
25 vs. 500	-200.4	-332,1 to -68,72	Yes	**
50 vs. 100	-41.75	-173,4 to 89,93	No	ns
50 vs. 250	-125.2	-256,9 to 6,449	No	ns
50 vs. 500	-196.7	-328,4 to -65,04	Yes	**
100 vs. 250	-83.48	-215,2 to 48,20	No	ns
100 vs. 500	-155	-286,7 to -23,29	Yes	*
250 vs. 500	-71.49	-203,2 to 60,20	No	ns
Test details	Mean 1	Mean 2	Mean Diff,	SE of diff,	N1	N2	q	DF
RLUC
(-) vs. 25	100	90.55	9.45	42.59	3	3	0.3138	24
(-) vs. 50	100	88.01	11.99	42.59	3	3	0.3981	24
(-) vs. 100	100	114.8	-14.78	42.59	3	3	0.4909	24
(-) vs. 250	100	158.6	-58.62	42.59	3	3	1.947	24
(-) vs. 500	100	182.1	-82.13	42.59	3	3	2.727	24
25 vs. 50	90.55	88.01	2.538	42.59	3	3	0.08427	24
25 vs. 100	90.55	114.8	-24.23	42.59	3	3	0.8047	24
25 vs. 250	90.55	158.6	-68.07	42.59	3	3	2.26	24
25 vs. 500	90.55	182.1	-91.58	42.59	3	3	3.041	24
50 vs. 100	88.01	114.8	-26.77	42.59	3	3	0.889	24
50 vs. 250	88.01	158.6	-70.61	42.59	3	3	2.345	24
50 vs. 500	88.01	182.1	-94.11	42.59	3	3	3.125	24
100 vs. 250	114.8	158.6	-43.84	42.59	3	3	1.456	24
100 vs. 500	114.8	182.1	-67.34	42.59	3	3	2.236	24
250 vs. 500	158.6	182.1	-23.51	42.59	3	3	0.7806	24
FLUC
(-) vs. 25	100	119.7	-19.65	42.59	3	3	0.6525	24
(-) vs. 50	100	123.3	-23.33	42.59	3	3	0.7748	24
(-) vs. 100	100	165.1	-65.08	42.59	3	3	2.161	24
(-) vs. 250	100	248.6	-148.6	42.59	3	3	4.933	24
(-) vs. 500	100	320.1	-220.1	42.59	3	3	7.307	24
25 vs. 50	119.7	123.3	-3.682	42.59	3	3	0.1223	24
25 vs. 100	119.7	165.1	-45.43	42.59	3	3	1.509	24
25 vs. 250	119.7	248.6	-128.9	42.59	3	3	4.281	24
25 vs. 500	119.7	320.1	-200.4	42.59	3	3	6.655	24
50 vs. 100	123.3	165.1	-41.75	42.59	3	3	1.386	24
50 vs. 250	123.3	248.6	-125.2	42.59	3	3	4.159	24
50 vs. 500	123.3	320.1	-196.7	42.59	3	3	6.532	24
100 vs. 250	165.1	248.6	-83.48	42.59	3	3	2.772	24
100 vs. 500	165.1	320.1	-155	42.59	3	3	5.146	24
250 vs. 500	248.6	320.1	-71.49	42.59	3	3	2.374	24
Number of families	1
Number of comparisons per family	5
Alpha	0.05
Dunnett's multiple comparisons test	Mean Diff,	95% CI of diff,	Significant?	Summary
(-) vs. 25	-46.5	-103,6 to 10,58	No	ns
(-) vs. 50	-59.04	-116,1 to -1,961	Yes	*
(-) vs. 100	-64.07	-121,1 to -6,997	Yes	*
(-) vs. 250	-82.83	-139,9 to -25,76	Yes	**
(-) vs. 500	-109.4	-166,5 to -52,36	Yes	***
Test details	Mean 1	Mean 2	Mean Diff,	SE of diff,	n1	n2	q	DF
(-) vs. 25	100	146.5	-46.5	19.67	3	3	2.364	12
(-) vs. 50	100	159	-59.04	19.67	3	3	3.001	12
(-) vs. 100	100	164.1	-64.07	19.67	3	3	3.257	12
(-) vs. 250	100	182.8	-82.83	19.67	3	3	4.211	12
(-) vs. 500	100	209.4	-109.4	19.67	3	3	5.563	12

## Sheet: Fig 2E (WB)
	A1		[RC] (%)	GAPDH
scRNA 25%	4229548	0.28672	28.672	2613284
scRNA 50%	10269861	0.696191	69.6191	3535698
scRNA 75%	12187397	0.826181	82.6181	5320113
scRNA 100%	14751489	1	100	7391891
siA1	9425811	0.638974	63.8974	6363648

## Sheet: Fig 2F
	FLUC	RLUC			FLUC		%	RLUC		%
Sample 1	2562002	1486818	N1	scRNA	2.32883e+06	1	100	1292019	1	100
Sample 2	2095663	1097220		siA1	218016	0.093616	9.3616	925456	0.716287	71.6287
Sample 3	219345	1063010	N2	scRNA	2.35739e+06	1	100	1.10572e+06	1	100
Sample 4	216687	787902		siA1	194776	0.0826235	8.26235	930107	0.841181	84.1181
Sample 5	2828792	1417592	N3	scRNA	2.36923e+06	1	100	1.13013e+06	1	100
Sample 6	1885983	793839		siA1	209582	0.0884596	8.84596	1.31342e+06	1.16219	116.219
Sample 7	219860	1163695
Sample 8	169691	696519
Sample 9	2539988	1240547
Sample 10	2198481	1019718
Sample 11	228465	1523430
Sample 12	190698	1103419
Column B	siA1 RNA
vs.	vs,
Column A	scRNA
Paired t test
P value	0.5545
P value summary	ns
Significantly different? (P < 0.05)	No
One- or two-tailed P value?	Two-tailed
t, df	t=0,7037 df=2
Number of pairs	3
How big is the difference?
Mean of differences	-9.345
SD of differences	23
SEM of differences	13.28
95% confidence interval	-66,49 to 47,80
R squared	0.1984
Column B	siA1 RNA
vs.	vs,
Column A	scRNA
Unpaired t test
P value	< 0,0001
P value summary	****
Significantly different? (P < 0.05)	Yes
One- or two-tailed P value?	Two-tailed
t, df	t=287,1 df=4
How big is the difference?
Mean ± SEM of column A	100,0 ± 0,0 N=3
Mean ± SEM of column B	8,823 ± 0,3175 N=3
Difference between means	-91,18 ± 0,3175
95% confidence interval	-92,06 to -90,30
R squared	1

## Sheet: Fig 3C
N1	FLUC	RLUC		FLUC		%	RLUC		%
Sample 1	418001	615258	scRNA	430702	1	100	804131	1	100
Sample 2	443404	993004	si2 RNA	126048	0.292656	29.2656	278430	0.34625	34.625
Sample 3	104580	180622	si2 RNA + A1-HA	100955	0.234396	23.4396	181704	0.225963	22.5963
Sample 4	147515	376239
Sample 5	88746	144401
Sample 6	113164	219007
N2	FLUC	RLUC		FLUC		%	RLUC		%
Sample 1	2067376	2616816	scRNA	1.92885e+06	1	100	1993401	1	100
Sample 2	1790325	1369986	si2 RNA	790425	0.409791	40.9791	438126	0.219788	21.9788
Sample 3	829003	486812	si2 RNA + A1-HA	202534	0.105002	10.5002	129130	0.0647787	6.47787
Sample 4	751847	389441
Sample 5	173817	112625
Sample 6	231251	145635
N3	FLUC	RLUC		FLUC		%	RLUC		%
Sample 1	3182853	2340054	scRNA	2.31907e+06	1	100	1.79847e+06	1	100
Sample 2	1455282	1256895	si2 RNA	641228	0.276502	27.6502	720128	0.40041	40.041
Sample 3	810402	862951	si2 RNA + A1-HA	1170187	0.504594	50.4594	952418	0.52957	52.957
Sample 4	472053	577305
Sample 5	1378012	778909
Sample 6	962362	1125928
Number of families	2
Number of comparisons per family	3
Alpha	0.05
Tukey's multiple comparisons test	Mean Diff,	95% CI of diff,	Significant?	Summary
RLuc
scRNA vs. siRLuc	67.79	38,14 to 97,43	Yes	***
scRNA vs. siRLuc	72.66	43,01 to 102,3	Yes	****
siRLuc vs. siRLuc	4.871	-24,78 to 34,52	No	ns
FLuc
scRNA vs. siRLuc	67.37	37,72 to 97,02	Yes	***
scRNA vs. siRLuc	71.87	42,22 to 101,5	Yes	****
siRLuc vs. siRLuc	4.499	-25,15 to 34,15	No	ns
Test details	Mean 1	Mean 2	Mean Diff,	SE of diff,	N1	N2	q	DF
RLuc
scRNA vs. siRLuc	100	32.21	67.79	11.11	3	3	8.626	12
scRNA vs. siRLuc	100	27.34	72.66	11.11	3	3	9.246	12
siRLuc vs. siRLuc	32.21	27.34	4.871	11.11	3	3	0.6199	12
FLuc
scRNA vs. siRLuc	100	32.63	67.37	11.11	3	3	8.573	12
scRNA vs. siRLuc	100	28.13	71.87	11.11	3	3	9.146	12
siRLuc vs. siRLuc	32.63	28.13	4.499	11.11	3	3	0.5725	12

## Sheet: Fig 3F
N1	FLUC	RLUC		FLUC		%	RLUC		%
Sample 1	1837805	3555185	dl HIV + PSP	1788141	1	100	3419069	1	100
Sample 2	1738477	3282953	dl dsv40 HIV + PSP	360380	0.201539	20.1539	329166	0.0962737	9.62737
Sample 3	400245	381710	dl dsv40 HIV + A1-HA	233560	0.130616	13.0616	241830	0.0707298	7.07298
Sample 4	320515	276623
Sample 5	249506	221837
Sample 6	217615	261823
N2	FLUC	RLUC		FLUC		%	RLUC		%
Sample 1	306030	863684	dl HIV + PSP	309082	1	100	787916	1	100
Sample 2	312135	712147	dl dsv40 HIV + PSP	118707	0.384063	38.4063	133778	0.169787	16.9787
Sample 3	139764	177494	dl dsv40 HIV + A1-HA	85511.5	0.276662	27.6662	92110.5	0.116904	11.6904
Sample 4	97650	90062
Sample 5	92045	121360
Sample 6	78978	62861
N3	FLUC	RLUC		FLUC		%	RLUC		%
Sample 1	522489	1086269	dl HIV + PSP	550786	1	100	1.25412e+06	1	100
Sample 2	579082	1421962	dl dsv40 HIV + PSP	122954	0.223233	22.3233	141539	0.11286	11.286
Sample 3	102690	90592	dl dsv40 HIV + A1-HA	114627	0.208116	20.8116	151500	0.120802	12.0802
Sample 4	143217	192486
Sample 5	102747	132709
Sample 6	126507	170291
Number of families	2
Number of comparisons per family	3
Alpha	0.05
Tukey's multiple comparisons test	Mean Diff,	95% CI of diff,	Significant?	Summary
RLuc
dl HIV-1 vs. dl HIV-1	87.37	75,59 to 99,15	Yes	****
dl HIV-1 vs. dl HIV-1	89.72	77,94 to 101,5	Yes	****
dl HIV-1 vs. dl HIV-1	2.349	-9,429 to 14,13	No	ns
FLuc
dl HIV-1 vs. dl HIV-1	73.04	61,26 to 84,82	Yes	****
dl HIV-1 vs. dl HIV-1	79.49	67,71 to 91,27	Yes	****
dl HIV-1 vs. dl HIV-1	6.448	-5,331 to 18,23	No	ns
Test details	Mean 1	Mean 2	Mean Diff,	SE of diff,	N1	N2	q	DF
RLuc
dl HIV-1 vs. dl HIV-1	100	12.63	87.37	4.415	3	3	27.99	12
dl HIV-1 vs. dl HIV-1	100	10.28	89.72	4.415	3	3	28.74	12
dl HIV-1 vs. dl HIV-1	12.63	10.28	2.349	4.415	3	3	0.7526	12
FLuc
dl HIV-1 vs. dl HIV-1	100	26.96	73.04	4.415	3	3	23.4	12
dl HIV-1 vs. dl HIV-1	100	20.51	79.49	4.415	3	3	25.46	12
dl HIV-1 vs. dl HIV-1	26.96	20.51	6.448	4.415	3	3	2.065	12

## Sheet: Fig 4B-D (WB)
	A1	/gapdh		[RC] (%)	GAPDH					A1	/gapdh		[RC] (%)	GAPDH
(-)	9601175	0.695292	1	100	13808832				(-)	16480702	0.68023	1	100	24228149
A1-HA WT	23567874	1.4914	2.145	214.5	15802489				A1-HA WT	31056773	1.2118	1.78146	178.146	25628643
A1-HA S4A/S6A	28058480	1.78918	2.57328	257.328	15682317				A1-HA R218/225K	28801894	1.17156	1.7223	172.23	24584300
A1-HA S4D/S6D	26587187	1.48153	2.13081	213.081	17945731
A1-HA S199A	25706108	1.76552	2.53925	253.925	14560075
AI-HA S199D	27625752	1.90706	2.74281	274.281	14486075

[truncated: 29 more sheets: Fig 4C-E, Fig 5B-C, Fig 5D (WB), Fig 5E, Fig 5G, Fig 6B (WB), Fig 6C-D, Fig 6F., Fig 6H, Fig 7A-E (WB), Fig 7B, Fig 7D, Fig 7F., Fig 8B (WB), Fig 8C-D, Fig 8F., Fig 8H, Fig 9A (WB), Fig 9B, Fig 9D …]
